# Supplementary material for: Eicosapentaenoic Acid Suppresses Tumor Growth and Enhances Chemosensitivity via AKT/mTOR Signaling in Uterine Serous Carcinoma
Source: Cancers (Basel). 2026 Mar 31;18(7):1120. doi: 10.3390/cancers18071120 (PMC13072313; doi:10.3390/cancers18071120)
Supplement: Supplementary file 1 [file cancers-18-01120-s001.zip]

Archive with 1 entries (1 files):
- cancers-4213678-supplementary.pdf
